# Supplementary material for: Who Participates in Running Events? Socio-Demographic Characteristics, Psychosocial Factors and Barriers as Correlates of Non-Participation—A Pilot Study in Belgium
Source: Int J Environ Res Public Health. 2017 Oct 28;14(11):1315. doi: 10.3390/ijerph14111315 (PMC5707954; doi:10.3390/ijerph14111315)
Supplement: Supplementary file 1 [file ijerph-14-01315-s001.zip]

Archive with 1 entries (1 files):
- ijerph-14-01315-suppl.xlsx
