# Supplementary material for: Who Participates in Running Events? Socio-Demographic Characteristics, Psychosocial Factors and Barriers as Correlates of Non-Participation—A Pilot Study in Belgium
Source: Int J Environ Res Public Health. 2017 Oct 28;14(11):1315. doi: 10.3390/ijerph14111315 (PMC5707954; doi:10.3390/ijerph14111315)
Supplement: Supplementary file 1 [file ijerph-14-01315-s001.zip › ijerph-14-01315-suppl.xlsx]

## Sheet: data
Idnumber	age	gender	education	chronic condition	living situation	overall health	subjective norm	BREQ1	BREQ2	BREQ3	BREQ4	BREQ5	BREQ6	BREQ7	BREQ8	BREQ9	BREQ10	BREQ11	BREQ12	BREQ13	BREQ14	BREQ15	BREQ16	BREQ17	BREQ18	BREQ19	amotivation	external regulation	introject regul	identified regul	instrinsic regul	RAI	benefits1	benefits2	benefits3	benefits4	benefits5	benefits6	benefits7	benefits8	benefits9	benefits10	meanbenef	socsupfam1	socsupfrie1	socsupfam2	socsupfrie2	socsupfam3	socsupfri3
2	24	1	4	0	1	3	4	2	4	4	3	1	1	3	4	1	3	2	2	4	4	3	1	2	3	2	1.5	1.5	3.67	3.5	3	4.83	3	1	4	3	3	4	2	1	1	1	2.3	2	2	2	3	4	2
4	23	1	4	0	1	4	4	1	3	4	4	2	1	3	4	1	4	1	2	3	4	4	1	2	5	1	1.5	1	3	3.5	4.25	10.25	3	2	4	4	4	4	4	2	2	3	3.2	2	2	2	2	3	3
6	26	1	3	0	0	2	2	3	2	4	2	1	3	2	2	2	3	3	2	2	3	2	2	2	3	2	1.75	2.75	2	2.75	2.5	0.25	4	2	4	3	5	4	2	4	3	4	3.5	1	1	1	2	2	4
9	24	1	4	0	1	3	4	1	5	5	4	1	1	4	4	1	4	1	1	5	4	4	1	4	4	1	1	1	4.67	4.25	4	10.83	3	4	4	4	4	5	3	2	1	3	3.3	1	2	1	2	1	2
11	24	1	2	0	0	3	1	3	3	4	3	3	3	2	2	2	3	2	3	2	2	3	3	2	3	3	2.75	2.75	2.33	2.5	3	-2.08	3	2	4	3	4	3	3	3	3	3	3.1	1	1	1	2	2	2
12	23	0	4	0	1	5	3	2	3	5	3	1	2	4	4	1	4	1	1	3	4	4	2	3	5	1	1	1.75	3.33	4	4	10.17	5	3	5	5	5	5	5	3	2	4	4.2	1	4	1	4	2	2
20	23	1	4	0	1	4	2	2	4	5	4	1	1	3	4	1	4	2	1	3	4	4	2	2	4	2	1.25	1.75	3.33	3.75	4	8.92	3	3	4	4	4	5	5	3	3	3	3.7	2	4	3	4	5	3
21	23	1	4	0	1	4	2	3	4	4	4	1	3	4	4	2	4	3	2	4	4	4	2	3	4	3	2	2.75	4	3.75	4	4	4	2	3	3	4	4	3	4	3	3	3.3	2	2	2	3	2	2
22	23	1	2	0	1	3	3	1	4	4	4	1	2	4	4	1	4	1	1	4	4	3	1	3	4	2	1.25	1.25	4	3.75	3.75	8.5	3	2	5	4	3	5	4	3	2	4	3.5	3	4	3	4	4	3
23	23	1	4	0	1	4	4	1	4	5	4	1	1	4	3	3	4	2	1	4	3	5	1	3	4	2	1.75	1.25	4	3.5	4.25	8	4	2	5	4	3	4	4	2	2	4	3.4	1	2	1	3	1	2
24	23	1	4	0	0	4	2	1	3	4	2	5	1	2	1	2	1	1	5	4	1	2	2	1	3	5	4.25	1.25	3	1.75	2	-8.75	2	1	4	1	1	4	3	2	3	3	2.4	2	3	1	3	1	1
25	23	0	4	0	0	4	2	2	4	4	4	1	2	3	5	1	4	2	1	3	4	4	1	2	4	1	1	1.75	3.33	3.75	4	9.67	2	4	4	3	4	5	4	3	4	4	3.7	2	4	2	4	3	4
26	23	0	4	0	0	3	2	3	5	5	4	1	2	1	4	1	4	1	1	5	4	4	3	5	5	1	1	2.25	3.67	4.5	4.25	10.58	5	3	4	5	5	5	5	1	3	3	3.9	1	2	3	2	4	1
27	20	0	2	0	0	5	5	1	4	4	5	1	1	1	4	2	4	1	1	3	5	5	1	2	5	1	1.25	1	2.67	3.75	4.75	13.33	5	5	3	5	5	5	4	4	3	3	4.2	1	5	1	4	5	3
29	23	1	4	0	1	4	3	1	3	5	5	1	1	3	4	2	5	1	1	2	3	5	1	3	5	1	1.25	1	2.67	3.75	5	14.08	5	2	4	5	5	5	5	1	1	4	3.7	2	3	2	3	1	1
33	23	1	4	0	1	4	4	1	3	5	5	1	1	5	5	1	5	1	1	4	5	5	1	4	5	1	1	1	4	4.75	5	15.5	4	3	5	5	4	5	5	3	1	3	3.8	1	3	1	2	1	1
35	23	1	3	0	1	3	2	1	4	3	2	3	1	1	2	3	2	1	2	3	2	1	1	2	2	3	2.75	1	2.67	2.25	1.75	-3.17	1	1	5	1	1	4	1	1	1	1	1.7	1	1	1	1	1	1
39	25	1	4	0	1	3	2	4	5	5	1	1	4	3	3	3	2	3	1	3	4	2	3	2	2	1	1.5	3.5	3.67	3.5	1.75	-2.92	3	2	5	5	5	5	4	1	1	4	3.5	1	1	1	5	5	5
40	22	1	4	0	0	5	4	1	4	5	5	1	2	5	5	4	5	2	1	5	5	5	1	4	5	2	2	1.5	4.67	4.75	5	10.83	5	3	5	5	4	5	5	4	3	4	4.3	2	4	3	4	5	2
42	58	1	4	0	1	3	1	1	1	3	3	1	1	1	1	4	2	1	2	2	2	2	1	2	2	1	2	1	1.33	2	2.25	1.42	3	4	3	3	3	3	3	3	3	3	3.1	2	2	3	3	3	3
44	23	1	4	1	1	4	2	1	4	5	2	1	1	2	3	1	4	1	1	2	3	2	2	2	3	2	1.25	1.25	2.67	3.25	2.75	5.83	2	2	4	2	4	4	4	2	2	4	3	1	3	1	3	1	1
46	23	1	4	0	0	4	3	3	2	4	4	1	2	2	4	2	4	2	2	4	4	4	2	4	4	1	1.5	2.25	2.67	4	4	8.33	4	4	4	4	4	4	4	4	4	4	4	5	5	4	4	4	4
47	22	1	3	0	1	3	1	3	4	4	3	2	4	2	3	3	4	2	1	2	4	3	4	2	3	1	1.75	3.25	2.67	3.25	3.25	1.83	5	3	5	4	5	5	5	3	4	4	4.3	2	3	2	3	4	4
48	22	1	4	0	0	5	2	1	2	3	5	1	1	4	4	1	5	1	1	4	4	5	1	1	5	1	1	1	3.33	3	5	12.67	4	4	5	5	4	5	5	5	3	3	4.3	5	4	4	4	4	4
51	35	1	3	1	0	2	2	2	4	4	4	2	3	4	4	1	4	2	2	4	4	4	2	4	4	2	1.75	2.25	4	4	4	6.25	4	4	4	4	2	4	2	2	2	2	3	1	1	1	4	2	3
52	22	1	3	0	0	4	2	1	1	4	5	1	1	4	3	2	5	1	1	1	2	4	1	1	5	2	1.5	1	2	2.5	4.75	10.75	4	3	5	4	3	5	5	2	2	2	3.5	1	3	2	3	3	3
53	37	0	2	0	0	4	3	1	4	4	5	2	1	4	4	1	4	1	1	4	4	5	1	2	5	1	1.25	1	4	3.5	4.75	11.5	4	4	3	4	5	5	5	5	5	4	4.4	2	2	2	3	4	4
61	22	1	4	0	1	4	2	2	2	4	3	1	2	2	3	3	3	1	1	2	3	3	1	2	3	1	1.5	1.5	2	3	3	5.5	4	5	3	3	4	4	4	4	3	3	3.7	1	4	2	4	3	3
64	23	0	2	0	1	4	4	1	4	4	4	1	1	5	5	1	5	3	1	5	5	5	1	5	5	1	1	1.5	4.67	4.75	4.75	13.08	4	4	3	4	4	4	4	2	5	4	3.8	1	4	1	4	1	3
65	23	1	4	0	0	5	3	2	5	5	5	1	2	4	5	1	5	2	1	5	5	5	2	5	5	1	1	2	4.67	5	5	13.33	5	4	4	5	5	5	5	4	4	5	4.6	2	3	2	3	3	3
66	23	1	2	0	1	5	3	1	4	5	5	1	1	4	5	1	5	1	1	5	5	5	1	3	5	1	1	1	4.33	4.5	5	14.67	5	4	4	4	5	5	5	4	5	4	4.5	3	5	3	5	5	5
67	66	1	3	1	0	4	3	2	5	5	4	1	2	4	5	2	4	1	1	4	4	3	1	4	4	1	1.25	1.5	4.33	4.5	3.75	9.17	5	3	5	5	5	5	4	3	1	5	4.1	1	1	1	1	3	1
68	22	0	2	0	1	5	4	1	3	4	4	1	1	3	4	1	4	1	1	3	4	4	1	3	5	1	1	1	3	3.75	4.25	12.25	3	2	4	3	4	5	4	4	4	4	3.7	2	5	2	5	3	4
69	56	1	3	0	1	4	4	1	1	5	5	1	1	5	5	1	5	1	1	5	5	5	1	5	5	1	1	1	3.67	5	5	16.33	4	4	4	4	4	4	5	5	1	1	3.6	2	2	2	2	2	2
70	22	1	2	0	1	3	2	2	4	5	3	1	1	3	5	1	3	1	1	3	4	3	1	2	4	1	1	1.25	3.33	4	3.25	8.92	4	2	4	3	4	4	3	1	1	4	3	1	2	1	3	1	1
71	23	1	4	0	0	4	2	2	4	4	4	1	3	3	3	2	3	2	2	2	2	3	3	2	3	1	1.5	2.5	3	2.75	3.25	2.75	3	4	5	2	3	4	4	4	5	4	3.8	1	3	1	4	4	2
73	19	1	2	0	0	5	4	1	3	4	5	1	1	3	4	4	5	1	1	3	4	5	1	3	5	1	1.75	1	3	3.75	5	12.25	3	5	4	4	5	4	5	5	4	4	4.3	2	4	2	4	4	4
74	25	0	2	0	1	4	4	1	5	4	4	1	1	5	4	2	4	1	1	5	4	4	1	4	4	1	1.25	1	5	4	4	9.25	4	3	5	4	5	5	4	3	5	5	4.3	1	4	1	3	2	3
75	23	1	3	0	0	5	4	1	4	5	5	1	1	4	4	2	5	1	1	4	4	5	1	3	5	1	1.25	1	4	4	5	13.25	3	4	5	5	5	5	5	4	3	4	4.3	2	4	3	4	4	2
77	27	1	4	0	0	4	2	1	2	4	4	2	1	2	4	1	4	2	2	2	3	4	1	2	4	2	1.75	1.25	2	3.25	4	8.75	2	1	2	4	4	4	4	2	1	2	2.6	4	2	4	2	4	2
78	22	0	4	0	1	4	3	2	3	4	4	2	2	3	3	2	4	2	2	3	4	4	2	2	4	2	2	2	3	3.25	4	5.5	4	4	4	4	4	4	4	4	4	4	4	2	5	2	4	3	3
79	23	1	4	0	1	5	3	1	2	4	5	1	1	3	4	3	4	1	1	3	4	4	1	3	5	2	1.75	1	2.67	3.75	4.5	11.08	3	2	3	5	5	5	4	2	2	3	3.4	1	2	1	2	2	1
81	23	0	4	0	1	5	4	1	3	4	5	1	1	3	4	1	5	1	1	3	4	4	1	2	4	1	1	1	3	3.5	4.5	12.5	4	5	4	4	4	4	5	5	5	4	4.4	2	4	2	4	4	4
92	24	1	4	0	1	5	3	1	3	4	5	1	1	4	4	2	5	1	1	4	4	4	1	2	5	1	1.25	1	3.67	3.5	4.75	11.83	4	4	4	4	4	4	4	4	2	3	3.7	2	4	3	4	3	3
93	22	1	2	0	1	4	3	1	4	5	5	1	1	5	5	1	4	1	1	4	4	5	2	3	4	1	1	1.25	4.33	4.25	4.5	12.17	1	3	5	5	5	5	4	3	5	4	4	4	4	3	4	4	3
94	22	0	4	0	1	5	5	1	5	4	5	1	1	5	5	1	5	1	1	5	5	5	1	4	5	1	1	1	5	4.5	5	14	4	3	4	4	4	5	5	4	3	4	4	1	5	1	5	2	3
96	29	1	3	0	0	4	3	1	3	5	5	1	1	4	4	2	4	1	1	3	4	4	1	3	4	1	1.25	1	3.33	4	4.25	11.67	4	1	3	4	4	5	4	1	1	4	3.1	1	1	1	1	1	1
97	23	1	4	0	0	5	5	2	3	4	5	1	2	5	5	3	5	2	1	4	4	5	2	4	5	1	1.5	2	4	4.25	5	11	4	4	4	4	4	4	4	3	5	5	4.1	2	5	2	3	5	5
98	23	1	3	0	1	4	2	3	4	4	4	2	4	1	4	1	4	2	2	3	4	4	3	2	4	3	2	3	2.67	3.5	4	4.33	5	4	4	4	4	5	4	5	2	2	3.9	2	3	3	4	4	5
101	26	1	3	0	1	5	4	1	4	4	4	1	1	5	4	2	4	1	1	5	3	3	1	4	4	1	1.25	1	4.67	3.75	3.75	8.33	5	3	4	4	3	4	4	2	1	3	3.3	1	3	1	3	1	1
102	23	1	4	0	1	4	3	3	3	3	3	1	1	4	4	3	3	2	1	3	4	3	1	4	3	1	1.5	1.75	3.33	3.75	3	5.17	4	1	4	4	4	4	3	2	1	3	3	3	2	3	3	3	3
109	29	1	3	0	0	4	2	3	2	4	3	2	2	2	2	4	3	1	3	2	3	3	1	2	3	2	2.75	1.75	2	2.75	3	0.75	3	4	4	4	4	4	4	4	2	3	3.6	1	1	1	1	1	1
110	23	0	2	0	1	4	4	2	4	4	5	1	2	4	5	1	5	2	1	5	5	5	1	5	5	1	1	1.75	4.33	4.75	5	13.67	5	5	5	5	5	5	5	5	5	5	5	2	4	3	4	3	4
111	23	1	4	0	0	4	3	2	3	4	5	1	1	2	4	2	4	2	2	3	4	4	2	3	4	2	1.75	1.75	2.67	3.75	4.25	8.83	3	3	3	4	4	4	4	3	4	4	3.6	2	4	2	3	2	3
113	24	0	2	0	0	4	4	1	2	4	5	3	1	3	4	3	4	1	3	3	4	5	1	2	4	1	2.5	1	2.67	3.5	4.5	8.33	4	4	2	5	4	5	5	5	5	4	4.3	2	5	1	4	5	5
114	23	0	4	0	1	4	3	1	4	5	4	1	1	4	4	1	4	1	1	5	5	5	1	1	5	1	1	1	4.33	3.75	4.5	11.67	3	2	2	3	4	4	1	1	1	4	2.5	1	3	1	4	3	3
115	23	1	4	0	1	4	3	2	3	4	3	2	2	4	4	1	3	2	2	4	4	3	2	2	3	2	1.75	2	3.67	3.5	3	3.08	3	4	4	3	4	4	4	4	3	3	3.6	2	4	2	5	2	3
116	23	1	4	0	1	3	3	1	4	5	4	1	1	3	3	3	3	1	1	3	4	3	1	3	5	1	1.5	1	3.33	3.75	3.75	8.92	4	2	3	4	4	4	3	1	1	1	2.7	4	3	4	4	5	3
117	60	0	4	0	0	4	2	4	4	5	4	1	3	5	4	4	3	3	3	5	4	4	3	5	3	1	2.25	3.25	4.67	4.5	3.5	1.58	5	2	4	4	5	5	3	2	2	4	3.6	4	1	3	1	1	1
118	22	1	4	0	0	3	3	2	4	4	4	2	2	4	4	2	4	2	2	4	4	3	2	3	3	2	2	2	4	3.75	3.5	4	4	3	4	4	4	4	4	2	2	3	3.4	1	3	1	3	1	2
119	19	1	2	0	1	4	3	2	4	5	5	1	1	3	4	2	4	1	1	3	3	4	2	2	5	1	1.25	1.5	3.33	3.5	4.5	10.42	3	4	4	3	5	3	4	2	2	2	3.2	2	2	3	2	4	2
121	23	1	4	0	1	4	4	1	4	4	4	1	1	4	4	1	4	1	1	4	4	4	1	4	4	1	1	1	4	4	4	11	5	3	3	3	3	4	3	2	2	4	3.2	1	3	1	3	1	2
123	39	1	4	0	1	5	4	1	4	5	5	1	1	5	5	1	5	1	1	5	4	5	1	5	5	1	1	1	4.67	4.75	5	14.83	4	4	4	5	4	5	5	3	1	3	3.8	3	4	3	4	4	4
124	29	1	4	0	0	4	4	3	3	5	4	1	3	4	4	2	4	2	1	4	4	4	2	4	4	1	1.25	2.5	3.67	4.25	4	8.08	4	3	4	5	4	4	4	2	2	4	3.6	2	3	3	3	3	3
125	23	1	2	0	1	3	3	1	4	4	4	1	1	4	4	1	4	1	1	4	4	4	1	4	4	1	1	1	4	4	4	11	2	2	5	4	3	5	4	3	2	3	3.3	3	4	4	4	3	3
126	25	0	4	0	0	5	3	1	3	3	4	2	1	3	4	1	4	1	1	3	3	5	1	2	4	1	1.25	1	3	3	4.25	10	1	3	3	4	2	5	4	2	4	5	3.3	1	3	1	3	5	4
127	36	0	3	0	0	3	3	1	4	4	5	1	1	4	4	2	4	1	2	4	4	4	1	4	4	2	1.75	1	4	4	4.25	9.5	4	4	4	4	4	4	4	4	3	4	3.9	2	4	2	4	3	4
128	55	0	2	0	0	4	4	2	2	5	5	2	1	3	4	2	4	2	2	2	4	4	1	1	4	1	1.75	1.5	2.33	3.5	4.25	9.17	2	4	2	4	4	4	4	4	3	3	3.4	4	5	4	5	4	5
129	26	0	2	0	0	5	4	1	1	4	5	1	1	1	1	4	5	1	1	1	1	5	1	1	5	1	1.75	1	1	1.75	5	10.25	1	5	1	5	3	5	5	5	4	4	3.8	3	5	3	4	5	5
130	35	1	4	0	1	5	4	2	3	5	5	1	1	5	5	1	5	1	1	5	5	5	1	5	5	1	1	1.25	4.33	5	5	15.17	5	5	4	5	4	5	5	5	2	3	4.3	4	5	4	4	5	3
131	25	1	3	0	1	5	4	2	3	4	4	1	1	4	5	1	5	2	1	4	4	4	2	5	5	1	1	1.75	3.67	4.5	4.5	12.33	4	4	4	4	4	4	4	3	3	4	3.8	3	3	3	3	4	4
132	23	1	2	0	0	5	3	1	4	4	4	1	1	3	4	2	4	1	1	5	5	4	1	4	4	1	1.25	1	4	4.25	4	10.75	4	3	4	4	4	4	4	2	2	4	3.5	3	3	3	3	4	4
134	21	0	2	0	1	4	3	2	3	5	5	1	2	4	5	1	5	1	1	4	4	5	1	4	5	1	1	1.5	3.67	4.5	5	14.33	4	4	3	4	4	5	5	4	3	5	4.1	2	3	1	3	3	3
135	26	1	4	1	1	4	4	2	5	5	5	1	1	1	5	2	5	1	1	5	5	5	1	5	5	1	1.25	1.25	3.67	5	5	15.08	5	5	5	5	5	5	5	1	1	1	3.8	1	3	1	3	3	3
138	48	0	3	0	1	4	3	1	3	4	4	1	1	3	4	2	4	1	1	3	4	4	1	3	4	1	1.25	1	3	3.75	4	10.75	4	4	2	4	4	5	5	3	3	4	3.8	3	3	2	2	2	2
139	54	1	3	0	0	5	4	1	4	5	5	1	1	5	5	1	5	1	1	5	5	5	1	5	5	1	1	1	4.67	5	5	15.33	4	4	5	5	5	5	5	3	2	4	4.2	2	4	1	3	1	2
140	43	0	4	0	1	4	4	1	1	5	5	1	5	1	5	1	5	2	1	5	5	5	1	4	5	1	1	2.25	2.33	4.75	5	14.67	4	4	4	4	5	5	4	2	3	4	3.9	1	2	1	2	2	2
141	39	0	2	0	1	4	4	1	4	5	5	1	2	4	5	1	5	1	1	4	4	5	1	4	5	1	1	1.25	4	4.5	5	14.5	3	4	5	5	5	5	5	4	2	4	4.2	2	4	2	4	3	4
142	22	1	3	0	1	4	3	1	4	5	5	1	1	4	5	2	5	1	1	5	5	5	1	4	5	1	1.25	1	4.33	4.75	5	14.42	5	5	5	5	5	5	5	4	5	5	4.9	2	2	2	4	2	4
143	40	0	4	0	0	4	4	1	3	4	5	1	1	3	5	2	5	1	1	5	5	5	1	5	5	1	1.25	1	3.67	4.75	5	15.08	4	5	4	5	4	5	5	4	3	5	4.4	1	4	1	3	1	3
144	34	1	4	0	1	5	3	1	4	5	4	1	1	4	4	2	5	1	2	5	4	5	1	4	5	1	1.5	1	4.33	4.25	4.75	11.92	5	4	5	5	5	5	5	3	2	4	4.3	1	5	1	5	1	1
145	51	0	3	0	0	4	4	2	4	5	4	1	3	4	5	1	5	1	1	5	1	5	1	4	5	1	1	1.75	4.33	3.75	4.75	10.92	4	3	3	4	5	5	4	3	4	4	3.9	3	3	3	4	4	4
147	24	1	4	0	1	4	3	1	3	4	4	1	2	5	4	2	4	2	2	4	4	4	2	2	4	2	1.75	1.75	4	3.5	4	6.25	4	2	4	4	4	5	5	2	2	5	3.7	2	4	2	4	3	2
149	19	1	2	0	0	4	4	2	3	4	4	2	2	3	4	2	4	2	2	4	4	4	2	3	4	2	2	2	3.33	3.75	4	6.17	3	4	4	4	4	4	4	3	4	4	3.8	2	3	2	3	3	3
150	35	1	4	0	1	3	3	3	3	4	4	1	2	4	4	3	4	2	1	4	4	4	2	4	4	1	1.5	2.25	3.67	4	4	7.33	4	4	4	4	4	4	4	3	5	4	4	3	3	2	3	3	3
152	26	1	3	1	1	4	4	1	3	4	4	2	2	2	4	3	4	2	2	4	4	4	2	3	4	1	2	1.75	3	3.75	4	7	4	4	5	3	4	4	4	3	4	5	4	4	4	4	4	4	3
158	22	1	4	1	1	4	4	2	4	4	4	2	1	4	4	2	4	1	1	4	4	4	1	4	4	1	1.5	1.25	4	4	4	9	4	2	3	4	4	4	4	3	3	4	3.5	3	4	2	4	4	3
159	28	1	4	0	1	4	4	1	3	5	5	1	1	4	4	2	4	1	1	2	4	5	2	2	4	1	1.25	1.25	3	3.75	4.5	11.75	5	5	4	5	5	5	5	5	5	5	4.9	2	2	1	1	2	4
160	30	1	3	1	1	4	3	3	4	5	3	1	4	4	5	1	4	4	1	4	5	4	3	3	4	1	1	3.5	4	4.5	3.75	6.25	4	4	5	5	5	5	4	4	2	4	4.2	3	4	3	4	4	4
162	22	1	4	0	1	5	3	2	4	5	4	1	4	3	4	1	3	4	1	4	4	3	2	2	4	1	1	3	3.67	3.75	3.5	5.33	4	2	5	2	4	5	4	2	1	5	3.4	1	2	1	1	2	1
163	27	0	4	0	0	4	3	1	3	4	4	1	1	4	4	2	4	1	1	4	4	4	1	3	5	1	1.25	1	3.67	3.75	4.25	10.83	4	3	4	5	4	4	4	3	4	4	3.9	1	2	1	2	2	2
167	29	1	4	0	1	5	4	2	4	5	5	1	1	5	5	1	5	2	1	5	5	5	2	4	5	1	1	1.75	4.67	4.75	5	13.33	4	2	4	5	4	5	4	2	2	4	3.6	4	3	4	3	4	3
168	40	1	3	0	1	3	2	1	3	5	4	1	1	4	5	2	5	1	1	3	5	5	1	3	5	4	2	1	3.33	4.5	4.75	11.92	5	4	5	5	4	5	4	3	2	4	4.1	3	3	1	2	1	1
169	30	1	3	0	1	5	4	1	4	5	1	1	1	4	5	1	5	1	1	5	5	5	1	5	5	1	1	1	4.33	5	4	12.67	4	4	5	4	5	5	4	3	4	4	4.2	1	3	2	3	4	4
171	23	0	4	0	1	5	3	2	3	4	4	1	2	3	4	1	4	3	1	3	4	4	1	3	4	1	1	2	3	3.75	4	9.5	1	3	4	4	4	5	4	3	3	4	3.5	2	5	2	5	3	5
174	54	0	4	0	1	4	3	1	4	5	4	1	3	5	4	3	5	1	1	5	4	5	1	4	4	1	1.5	1.5	4.67	4.25	4.5	9.83	4	2	3	4	5	5	4	1	2	4	3.4	3	2	3	3	3	3
176	30	0	4	0	1	4	2	2	3	4	4	2	2	3	3	3	4	2	2	2	3	4	2	2	4	2	2.25	2	2.67	3	4	4.58	3	3	2	4	4	4	4	3	2	3	3.2	2	3	2	2	2	2
177	20	0	2	0	0	4	3	1	2	2	3	3	1	2	3	2	3	1	2	2	3	4	1	2	4	1	2	1	2	2.5	3.5	5.5	4	2	4	4	1	4	4	3	5	5	3.6	1	2	1	2	1	1
178	24	1	3	0	1	4	3	3	4	5	4	4	3	3	3	4	4	2	1	3	3	4	3	3	4	2	2.75	2.75	3.33	3.5	4	1.92	4	4	4	4	3	4	3	3	2	4	3.5	1	4	2	3	2	2
180	25	1	4	0	1	4	3	2	4	5	4	1	1	4	4	2	5	1	1	5	4	4	1	5	4	1	1.25	1.25	4.33	4.5	4.25	11.17	4	4	4	5	4	5	5	3	2	2	3.8	2	3	2	2	1	2
183	49	1	3	0	1	4	2	2	4	3	2	2	2	2	3	2	2	2	2	3	3	2	2	2	3	2	2	2	3	2.75	2.25	-0.75	4	3	4	3	3	4	4	3	1	3	3.2	2	2	1	1	1	1
185	33	1	3	0	0	4	2	3	4	4	3	2	2	2	2	4	3	2	2	4	3	3	2	2	3	1	2.25	2.25	3.33	2.75	3	-0.08	4	2	4	4	4	4	3	2	2	3	3.2	2	2	1	3	2	3
188	30	0	3	0	0	4	1	1	4	3	4	1	1	4	4	2	4	1	1	4	4	4	1	3	4	1	1.25	1	4	3.5	4	9.25	3	3	3	4	3	5	4	4	3	4	3.6	1	3	1	4	1	3
189	41	1	3	0	0	4	2	1	4	5	4	1	1	3	4	1	4	1	1	4	4	4	1	1	4	1	1	1	3.67	3.5	4	10.33	2	3	4	4	4	4	4	3	2	4	3.4	2	1	3	1	4	1
190	48	0	3	0	1	3	2	2	4	4	3	1	3	5	4	1	3	2	1	4	3	4	2	5	4	2	1.25	2.25	4.33	4	3.5	5.92	4	2	4	4	5	4	4	2	2	4	3.5	1	1	3	1	1	1
191	28	1	3	1	1	2	1	2	4	4	2	2	5	4	3	2	2	4	2	4	2	2	4	2	2	3	2.25	3.75	4	2.75	2	-6.75	4	2	4	4	4	4	4	2	1	4	3.3	1	1	1	2	2	2
194	36	0	2	0	1	2	2	3	4	5	3	1	3	3	5	1	3	2	1	4	3	4	2	2	3	2	1.25	2.5	3.67	3.75	3.25	4.83	2	3	4	3	5	4	3	3	2	4	3.3	3	2	3	3	4	4
195	19	0	2	0	0	4	5	3	2	5	5	1	4	4	4	2	5	2	1	4	4	4	1	4	5	1	1.25	2.5	3.33	4.25	4.75	10.67	4	4	3	5	5	5	5	5	5	4	4.5	4	4	4	2	3	3
196	43	0	3	0	1	4	3	1	1	5	5	1	1	5	5	3	5	1	1	5	5	5	1	4	5	1	1.5	1	3.67	4.75	5	14.33	4	3	3	5	4	5	5	3	4	4	4	2	4	2	4	2	3
197	31	0	3	0	1	4	3	2	3	4	5	1	1	3	4	3	4	1	1	4	4	4	1	3	4	1	1.5	1.25	3.33	3.75	4.25	9.92	4	4	2	4	4	4	4	4	4	3	3.7	2	4	2	4	3	3
198	49	1	2	0	0	5	5	1	1	5	5	1	1	5	5	2	5	1	1	4	4	5	1	4	4	1	1.25	1	3.33	4.5	4.75	14.17	5	3	3	5	4	5	5	4	2	5	4.1	2	5	2	4	2	3
200	27	0	3	0	1	3	3	2	4	5	5	1	2	5	5	2	5	1	1	5	5	5	2	5	5	1	1.25	1.75	4.67	5	5	13.08	5	4	4	5	4	5	5	5	4	4	4.5	1	5	3	4	3	4
201	38	1	3	0	0	4	2	1	4	4	4	1	2	4	4	2	4	1	1	4	4	3	1	4	3	1	1.25	1.25	4	4	3.5	8.25	4	2	3	4	4	5	5	2	1	3	3.3	4	2	2	2	1	1
204	37	1	4	0	0	4	2	1	3	4	4	1	1	4	4	1	4	1	1	4	4	4	1	4	4	1	1	1	3.67	4	4	11.33	4	4	4	4	4	4	4	3	1	2	3.4	2	3	3	2	2	2
205	33	1	4	0	0	4	3	1	4	5	5	1	1	4	1	2	5	1	1	4	5	5	1	4	5	1	1.25	1	4	3.75	5	12.75	3	4	4	5	5	5	5	4	4	4	4.3	2	3	4	4	2	4
206	46	1	4	0	0	4	1	1	4	2	2	2	1	2	2	3	2	1	1	2	3	2	3	2	2	3	2.25	1.5	2.67	2.25	2	-1.92	2	2	4	4	4	4	4	3	1	4	3.2	2	2	3	2	4	2
207	47	1	2	0	0	4	2	3	4	4	2	2	3	3	2	4	2	2	2	2	2	2	3	2	2	4	3	2.75	3	2.5	2	-6.5	3	3	4	4	4	4	4	2	2	3	3.3	2	1	1	1	1	1
208	38	0	4	0	1	4	3	1	3	5	5	1	1	1	4	2	5	1	1	5	5	5	1	3	5	1	1.25	1	3	4.25	5	14.75	5	3	4	4	5	5	5	4	4	4	4.3	4	4	4	4	4	4
209	37	1	4	1	1	3	2	3	3	3	1	1	3	3	3	2	1	1	1	2	4	1	2	2	1	2	1.5	2.25	2.67	3	1	-2.67	2	1	5	3	3	4	2	1	1	1	2.3	1	3	1	3	1	1
210	26	1	3	0	0	4	3	3	4	4	2	2	2	1	3	1	2	2	1	3	3	2	2	2	3	3	1.75	2.25	2.67	3	2.25	0.33	1	2	3	4	3	4	2	4	2	2	2.7	3	5	3	3	3	3
213	47	1	4	1	1	3	3	1	2	4	4	1	1	5	5	1	4	1	1	5	3	3	1	4	4	2	1.25	1	4	4	3.75	9.5	3	2	3	3	3	4	4	2	2	2	2.8	3	1	3	1	1	1
215	46	0	2	0	0	4	3	2	3	5	4	1	1	4	3	2	4	2	1	4	5	5	1	2	5	1	1.25	1.5	3.67	3.75	4.5	10.58	5	4	5	5	5	5	4	4	3	4	4.4	3	4	3	3	3	4
217	26	1	4	0	1	3	3	2	5	5	3	1	1	5	5	1	4	1	1	5	5	4	1	5	4	1	1	1.25	5	5	3.75	10.75	4	1	4	4	4	5	5	1	1	4	3.3	1	2	1	2	1	2
218	33	1	4	0	1	3	3	1	3	5	4	1	1	2	3	2	3	2	1	3	4	4	1	3	4	1	1.25	1.25	2.67	3.75	3.75	9.83	3	4	5	5	5	5	4	4	2	3	4	3	4	3	4	1	1
219	29	1	4	0	1	4	2	2	2	3	4	3	2	2	3	3	3	1	2	2	3	2	1	1	3	4	3	1.5	2	2.5	3	0	2	3	3	3	2	4	4	4	1	3	2.9	3	4	3	4	2	2
220	34	1	3	0	0	4	3	2	4	4	3	2	2	4	4	2	3	2	2	5	4	3	2	3	3	2	2	2	4.33	3.75	3	2.17	4	4	3	3	4	4	3	2	2	4	3.3	3	3	3	3	3	3
222	39	1	4	0	1	4	2	2	5	4	4	1	4	5	4	2	4	2	1	4	5	4	4	4	4	1	1.25	3	4.67	4.25	4	6.08	5	3	5	4	5	5	5	3	1	3	3.9	2	2	1	2	2	2
223	24	0	3	0	1	5	4	1	3	4	5	1	1	3	5	1	5	1	1	5	5	5	1	4	5	1	1	1	3.67	4.5	5	15.33	4	5	4	5	4	5	5	4	5	5	4.6	3	5	2	5	4	4
224	48	1	3	0	0	4	2	2	2	4	3	3	2	4	3	2	3	2	3	4	3	3	3	3	3	4	3	2.25	3.33	3.25	3	-1.33	3	3	3	3	3	3	3	3	3	3	3	3	3	2	2	1	1
225	32	1	4	0	1	4	4	1	3	5	5	1	1	4	4	2	5	1	1	4	5	5	1	3	5	2	1.5	1	3.67	4.25	5	13.33	3	4	3	4	4	5	5	4	2	4	3.8	3	4	2	4	1	1
226	45	1	3	0	1	4	2	4	3	4	2	2	4	3	2	3	2	4	1	3	2	1	4	2	4	4	2.5	4	3	2.5	2.25	-6.75	3	4	5	4	5	5	4	4	2	2	3.8	1	1	4	1	4	2
228	26	1	3	0	1	4	4	1	4	5	4	1	1	4	4	2	4	1	1	5	5	4	1	4	4	1	1.25	1	4.33	4.5	4	10.92	4	3	3	4	4	4	4	2	2	4	3.4	1	3	1	3	2	3
229	45	0	2	0	1	5	5	1	5	5	4	1	1	2	4	1	5	1	1	4	4	5	1	2	4	1	1	1	3.67	3.75	4.5	12.33	5	1	5	5	5	5	4	1	1	5	3.7	1	1	1	1	1	1
231	23	1	4	0	1	4	2	3	4	3	3	3	2	2	2	2	2	3	3	2	2	3	2	1	3	3	2.75	2.5	2.67	2	2.75	-3.67	4	4	4	4	3	3	3	4	4	2	3.5	2	4	1	3	4	4
232	22	1	3	0	0	4	2	2	4	5	4	1	3	3	4	2	4	3	1	4	4	4	3	3	4	3	1.75	2.75	3.67	4	4	5.58	4	4	5	5	5	5	5	4	4	4	4.5	3	3	3	2	2	2
233	22	1	4	0	1	4	5	1	3	4	5	1	1	5	5	1	5	1	1	5	5	5	1	5	5	1	1	1	4.33	4.75	5	15.17	5	3	4	5	3	4	5	2	3	5	3.9	1	2	1	2	1	1
234	23	0	4	0	1	5	4	2	4	5	5	1	1	4	5	2	5	2	1	4	5	5	1	4	5	1	1.25	1.5	4	4.75	5	13.75	4	5	4	3	5	5	5	5	5	5	4.6	2	5	1	5	3	3
235	23	0	3	0	1	5	4	1	4	5	5	1	1	1	5	2	5	1	1	5	5	5	1	1	4	1	1.25	1	3.33	4	4.75	13.17	2	4	5	1	5	5	5	4	4	5	4	1	1	1	1	1	1
236	23	0	4	0	0	3	3	2	4	5	4	1	2	4	4	1	4	2	1	3	3	4	2	2	4	1	1	2	3.67	3.5	4	8.33	4	2	2	4	5	5	4	2	2	5	3.5	1	3	2	4	1	1
237	23	1	4	0	0	4	3	3	5	5	2	1	1	5	5	2	4	1	1	5	5	3	2	4	5	1	1.25	1.75	5	4.75	3.5	7.75	4	2	5	5	5	5	5	1	1	4	3.7	1	3	2	3	2	2
240	23	1	4	1	1	5	2	2	4	5	5	1	2	4	4	3	4	1	1	5	5	5	2	4	5	1	1.5	1.75	4.33	4.5	4.75	10.92	4	2	5	5	5	5	5	2	5	3	4.1	3	3	3	3	5	5
241	58	1	2	0	1	4	2	2	2	5	4	1	2	3	4	3	4	1	1	3	4	4	1	3	5	1	1.5	1.5	2.67	4	4.25	10.58	3	1	4	4	4	4	3	2	1	2	2.8	1	3	1	3	3	3
242	61	0	2	0	0	4	2	3	4	5	3	2	3	3	3	4	4	2	1	2	4	4	2	3	3	1	2	2.5	3	3.75	3.5	4	2	4	3	3	5	4	3	4	2	4	3.4	2	2	2	2	2	2
244	38	0	3	0	0	4	4	3	3	5	5	1	4	3	4	2	5	2	1	3	5	5	2	4	5	1	1.25	2.75	3	4.5	5	11.75	2	5	2	3	4	4	4	5	2	4	3.5	3	5	2	5	2	4
245	25	1	4	0	1	4	2	4	4	4	3	2	4	3	4	1	3	3	2	3	4	4	3	2	4	2	1.75	3.5	3.33	3.5	3.5	1.92	4	2	4	3	3	4	4	4	4	4	3.6	3	4	3	3	3	3
247	60	1	3	0	0	5	3	1	4	5	4	1	1	4	5	2	5	1	1	4	4	5	1	2	5	1	1.25	1	4	4	4.75	12.5	3	2	2	4	4	5	5	3	1	3	3.2	4	1	2	2	1	1
248	23	1	4	0	0	4	3	2	3	5	5	1	1	1	5	1	5	2	1	5	5	5	1	5	5	1	1	1.5	3	5	5	16	4	3	4	5	4	5	5	3	3	4	4	2	3	2	3	2	2
249	30	1	4	0	1	4	3	2	4	5	5	1	2	4	5	1	5	1	1	4	5	5	1	4	5	1	1	1.5	4	4.75	5	14.5	5	5	5	5	5	5	5	4	4	4	4.7	2	2	2	3	2	3
250	25	1	4	0	0	4	2	3	5	5	2	1	4	5	3	1	2	3	1	5	4	1	3	4	4	1	1	3.25	5	4	2.25	0.25	5	2	5	5	5	5	4	2	1	2	3.6	2	3	2	3	3	4
253	35	1	2	0	1	3	2	2	3	4	3	2	2	3	3	2	3	2	2	3	3	3	2	2	3	2	2	2	3	3	3	2	4	2	3	3	4	4	3	2	2	3	3	2	2	3	3	3	3
257	27	1	4	0	0	5	5	1	4	5	5	1	1	4	5	3	5	1	1	5	4	5	2	4	5	1	1.5	1.25	4.33	4.5	5	12.67	4	3	4	3	4	5	5	3	3	4	3.8	4	4	4	4	4	4
258	29	1	4	0	1	5	5	1	4	5	5	1	1	4	5	2	5	1	1	4	5	5	1	4	5	1	1.25	1	4	4.75	5	14.75	4	4	5	5	4	5	5	4	4	4	4.4	4	4	3	4	3	3
259	36	1	3	0	1	4	1	2	3	4	2	1	2	4	4	1	2	1	1	4	4	2	2	3	2	1	1	1.75	3.67	3.75	2	3.33	4	2	4	2	5	5	2	2	1	1	2.8	1	1	1	3	3	3
260	27	1	4	0	1	5	3	2	4	4	4	1	1	1	4	1	4	1	1	4	4	4	1	3	4	1	1	1.25	3	3.75	4	11	3	2	4	3	3	4	4	3	3	4	3.3	1	2	2	2	2	2
263	25	1	4	0	0	4	3	2	4	5	4	1	2	4	4	1	4	3	1	4	4	4	2	3	4	1	1	2.25	4	4	4	8.5	3	4	4	3	4	4	4	3	2	3	3.4	2	3	1	3	1	3
266	25	1	4	0	0	5	4	2	4	5	5	1	1	5	5	2	5	1	1	4	5	5	1	3	5	1	1.25	1.25	4.33	4.5	5	13.42	4	4	4	4	3	5	4	4	3	3	3.8	3	4	3	4	3	3
267	29	1	4	0	1	4	3	2	4	4	4	2	2	3	4	2	4	2	2	3	4	4	2	3	4	2	2	2	3.33	3.75	4	6.17	4	3	3	4	4	4	4	4	3	4	3.7	4	4	4	4	3	3
269	34	0	3	0	1	3	2	3	4	4	3	2	4	4	4	2	3	4	2	4	4	2	3	4	3	2	2	3.5	4	4	2.75	-0.75	4	4	3	4	4	4	4	4	3	4	3.8	2	3	1	4	1	2
272	23	1	4	0	0	5	4	1	4	4	5	1	2	4	5	1	5	1	1	4	4	5	1	4	5	1	1	1.25	4	4.25	5	14	3	4	3	5	5	5	4	4	2	4	3.9	3	4	3	3	4	4
273	48	1	4	0	0	4	5	1	2	5	5	1	1	1	5	2	5	1	1	4	5	5	1	2	1	5	2.25	1	2.33	4.25	4	9.42	4	3	4	4	4	5	5	3	3	2	3.7	2	5	3	3	2	2
274	44	0	4	0	1	4	5	1	1	3	5	2	1	4	4	2	4	1	1	4	3	4	1	4	5	1	1.5	1	3	3.5	4.5	11	4	5	4	3	4	4	5	3	4	5	4.1	1	2	2	3	1	1
275	75	0	4	1	1	3	2	2	2	4	2	2	3	2	4	3	2	2	2	2	3	3	2	2	3	2	2.25	2.25	2	3.25	2.5	0.75	2	2	2	3	4	4	3	2	2	2	2.6	3	1	3	1	3	1
279	52	1	3	0	1	5	2	1	5	5	5	1	1	5	5	1	5	3	1	5	5	5	2	4	5	1	1	1.75	5	4.75	5	13	4	3	5	5	5	5	5	4	4	4	4.4	3	3	1	2	3	3
284	32	1	3	0	1	3	2	1	3	4	4	1	1	3	4	4	3	1	1	3	4	4	1	3	4	1	1.75	1	3	3.75	3.75	8.5	4	3	5	5	4	4	3	4	4	5	4.1	2	3	2	3	1	1
286	21	1	4	0	1	5	4	3	4	5	4	1	1	4	4	2	4	3	1	4	4	4	1	3	4	1	1.25	2	4	4	4	8.25	3	2	4	4	4	4	5	2	2	3	3.3	3	2	3	2	2	3
295	35	1	4	0	0	5	4	1	3	5	5	1	1	4	4	2	5	1	1	3	4	5	1	4	5	1	1.25	1	3.33	4.25	5	14.42	3	4	4	5	4	5	5	3	5	4	4.2	1	2	2	2	3	2
296	26	1	3	0	1	3	4	1	4	4	4	1	1	4	4	2	4	1	1	4	4	4	1	4	4	1	1.25	1	4	4	4	10.25	4	5	4	4	3	5	5	4	4	4	4.2	3	4	3	4	4	4
297	28	1	4	0	0	5	4	1	4	1	1	1	1	5	4	2	4	1	1	4	4	4	1	4	4	1	1.25	1	4.33	3.25	3.25	6.17	4	2	4	5	4	4	3	4	2	3	3.5	4	5	3	4	5	2
298	41	1	3	0	1	4	2	3	3	4	4	2	3	3	4	3	4	3	2	3	4	4	2	2	3	2	2.25	2.75	3	3.5	3.75	3	2	2	3	3	3	3	3	2	2	3	2.6	2	3	1	2	2	1
300	42	1	4	1	1	4	5	1	4	4	5	1	1	5	5	1	5	1	1	5	5	5	1	5	5	1	1	1	4.67	4.75	5	14.83	3	2	2	3	2	5	5	4	4	2	3.2	4	4	3	3	3	1
301	37	1	4	0	1	4	3	2	2	5	5	1	1	4	5	1	5	1	1	4	4	4	1	3	5	1	1	1.25	3.33	4.25	4.75	13.92	4	5	3	5	3	5	5	5	4	4	4.3	3	4	3	4	1	1
302	29	0	3	0	1	4	3	1	2	4	3	3	1	2	4	2	3	1	1	2	4	4	1	2	5	2	2	1	2	3.5	3.75	8.25	3	4	4	4	4	4	5	3	3	4	3.8	1	4	1	4	2	3
303	67	0	4	0	1	5	5	1	3	5	5	1	4	5	5	2	5	4	1	5	5	5	1	5	5	1	1.25	2.5	4.33	5	5	11.92	3	5	4	5	5	5	5	4	5	1	4.2	2	5	1	5	1	3
306	45	0	3	0	0	4	4	1	4	4	5	1	1	4	5	2	5	1	1	5	1	5	1	4	5	1	1.25	1	4.33	3.5	5	11.92	3	1	4	4	2	4	4	1	1	2	2.6	1	1	1	1	1	1
308	43	0	2	0	0	4	3	2	4	4	4	1	2	4	4	2	4	2	1	4	4	4	1	4	4	2	1.5	1.75	4	4	4	8	4	4	4	4	4	4	4	3	3	4	3.8	1	4	1	4	1	3
313	21	1	2	0	0	5	3	1	1	2	5	1	1	1	3	3	5	1	1	1	3	5	1	1	5	1	1.5	1	1	2.25	5	12	2	3	2	4	1	4	4	4	2	4	3	1	3	3	3	3	3
314	23	1	4	0	1	4	3	1	4	4	2	1	1	4	4	2	3	2	1	4	4	3	1	4	2	2	1.5	1.25	4	4	2.5	4.5	5	1	4	4	4	5	4	1	1	5	3.4	1	3	2	3	3	3
315	23	1	4	0	1	4	4	1	5	5	5	1	1	4	3	4	5	2	1	4	4	5	1	3	4	1	1.75	1.25	4.33	3.75	4.75	9.67	4	2	5	4	4	4	5	2	3	3	3.6	1	2	1	3	2	2
318	21	1	4	0	0	5	4	2	4	5	5	1	2	5	5	2	5	2	1	4	5	5	1	3	5	1	1.25	1.75	4.33	4.5	5	12.42	4	2	5	5	5	5	5	2	1	1	3.5	1	3	1	3	1	1
319	21	0	4	0	0	5	2	2	3	4	4	2	5	2	2	2	3	4	2	1	4	4	5	2	3	2	2	4	2	3	3.5	0.5	4	4	2	3	4	5	5	2	5	5	3.9	2	3	2	2	4	3
322	27	0	4	0	1	4	2	4	4	5	4	1	4	5	4	4	4	2	1	5	3	4	4	5	4	1	1.75	3.5	4.67	4.25	4	3.58	5	4	4	5	5	5	5	4	1	3	4.1	2	4	3	3	4	4
323	22	1	4	0	1	3	3	1	3	5	3	2	1	3	2	3	2	2	2	3	3	3	2	2	3	2	2.25	1.5	3	3	2.75	1.5	4	2	4	2	4	4	3	4	1	3	3.1	2	5	2	4	3	4
324	23	1	4	0	1	4	4	2	4	5	4	1	1	4	5	2	4	2	1	4	5	4	1	4	4	2	1.5	1.5	4	4.75	4	10	3	4	4	3	3	5	4	3	2	3	3.4	1	3	2	3	2	3
325	23	1	4	0	1	5	5	5	5	5	5	5	5	5	5	3	5	5	5	5	5	5	5	5	5	5	4.5	5	5	5	5	-3.5	5	5	5	5	5	5	5	5	5	5	5	5	5	5	5	5	5
327	21	0	2	0	0	4	3	1	5	5	5	3	1	4	4	3	4	1	1	5	5	5	1	5	5	1	2	1	4.67	4.75	4.75	11.08	3	2	5	4	4	5	4	3	5	5	4	1	3	3	3	1	1
328	23	0	4	0	1	4	3	2	5	5	4	1	1	3	3	2	4	1	1	4	3	4	1	3	3	1	1.25	1.25	4	3.5	3.75	8	3	3	3	5	5	5	4	3	3	4	3.8	4	4	4	4	4	4
330	23	1	2	0	1	3	3	3	5	4	4	2	2	4	4	2	4	2	1	4	4	4	2	3	5	2	1.75	2.25	4.33	3.75	4.25	6.17	3	3	4	4	3	4	4	4	1	3	3.3	2	5	2	5	3	3
334	21	1	4	0	1	3	3	3	4	4	5	1	1	4	5	2	4	1	1	5	5	5	1	3	5	1	1.25	1.5	4.33	4.25	4.75	11.67	4	2	5	4	5	5	5	4	3	5	4.2	1	4	1	3	1	3
335	29	1	4	0	0	4	3	2	2	4	4	1	1	3	4	1	4	1	1	4	4	4	2	4	4	1	1	1.5	3	4	4	11	4	1	4	5	4	5	4	4	1	4	3.6	4	1	3	1	4	1
336	49	0	4	1	1	3	1	1	1	4	1	5	2	1	1	4	1	1	5	1	1	1	2	1	2	4	4.5	1.5	1	1.75	1.25	-10.25	1	1	3	3	3	3	2	3	1	1	2.1	3	1	3	1	3	1
338	21	1	2	0	1	4	2	3	4	5	3	1	1	5	5	2	5	1	1	5	5	4	2	2	5	1	1.25	1.75	4.67	4.25	4.25	9.33	3	4	4	3	4	5	5	3	5	5	4.1	1	3	1	3	3	3
339	44	1	2	0	1	4	3	1	3	4	4	1	1	1	2	2	3	1	1	1	2	4	1	3	3	1	1.25	1	1.67	2.75	3.5	8.58	2	3	2	4	3	5	3	2	1	1	2.6	3	3	3	3	3	3
340	27	1	4	0	0	5	4	2	4	4	4	1	2	4	4	2	4	2	1	2	4	4	2	3	4	1	1.25	2	3.33	3.75	4	8.42	3	3	3	4	4	4	4	4	1	4	3.4	4	4	4	4	4	4
341	33	1	3	0	1	3	1	3	4	4	2	2	3	2	2	3	1	3	1	1	2	2	2	2	2	2	2	2.75	2.33	2.5	1.75	-3.58	4	1	2	2	4	4	4	4	1	4	3	1	1	1	3	2	1
342	31	1	4	0	1	3	3	4	4	4	3	2	2	4	3	3	3	2	2	4	4	3	2	3	3	2	2.25	2.5	4	3.5	3	0.25	4	2	4	5	3	5	4	2	1	3	3.3	3	2	4	2	3	2
344	63	1	3	1	1	3	4	2	3	5	4	1	3	5	5	1	4	1	1	5	4	4	1	1	4	1	1	1.75	4.33	3.75	4	8.67	2	1	2	2	5	5	4	2	1	1	2.5	5	3	3	3	3	3
345	45	1	2	0	0	5	3	1	5	5	4	1	1	5	5	1	4	1	1	5	5	4	1	5	4	1	1	1	5	5	4	12	5	5	5	5	5	5	5	5	5	5	5	5	4	5	4	5	5
347	27	1	4	0	0	4	3	1	4	4	4	4	2	4	4	2	4	2	1	5	4	5	1	2	4	1	2	1.5	4.33	3.5	4.25	6.42	3	2	5	4	5	5	5	4	2	5	4	4	3	3	3	4	3
348	23	1	3	0	1	4	3	1	2	5	4	1	1	3	5	2	5	1	1	3	5	5	1	3	3	1	1.25	1	2.67	4.5	4.25	13.33	4	4	4	4	4	4	4	4	1	4	3.7	1	3	1	3	1	1
350	33	1	4	1	1	4	2	1	1	5	5	1	1	3	3	2	3	1	1	1	4	4	1	3	4	1	1.25	1	1.67	3.75	4	12.08	4	2	1	3	3	4	4	2	1	2	2.6	1	3	1	3	3	3
351	25	0	4	0	1	5	4	1	1	3	4	1	1	1	4	3	5	1	1	4	4	5	1	4	5	1	1.5	1	2	3.75	4.75	13.25	4	2	1	4	2	5	5	2	4	5	3.4	1	2	4	1	4	1
352	45	0	3	0	1	4	3	2	3	5	4	4	2	4	4	2	4	2	2	4	4	4	2	4	4	1	2.25	2	3.67	4.25	4	6.08	4	2	3	4	4	4	4	4	4	4	3.7	3	3	3	3	3	3
353	25	0	2	0	0	4	4	2	2	4	4	1	1	3	4	2	5	2	1	3	5	4	1	2	4	2	1.5	1.5	2.67	3.75	4.25	10.08	2	1	5	4	3	4	3	4	1	4	3.1	1	4	1	5	1	2
354	55	0	4	0	0	4	3	2	2	4	4	2	1	2	2	2	3	1	2	2	4	4	1	2	4	4	2.5	1.25	2	3	3.75	5.25	2	5	3	2	3	4	1	5	4	5	3.4	2	4	1	4	2	2
355	37	1	3	0	0	4	3	1	4	5	5	1	1	5	5	1	5	1	1	5	5	5	1	4	5	1	1	1	4.67	4.75	5	14.83	4	3	4	4	4	5	4	3	2	4	3.7	3	2	2	3	2	2
358	56	0	2	0	0	4	3	2	3	4	3	1	3	2	3	2	3	2	1	3	4	4	3	3	4	1	1.25	2.5	2.67	3.5	3.5	6.08	3	4	3	3	4	4	3	4	3	4	3.5	2	2	2	2	2	2
360	28	1	4	0	1	4	3	3	4	4	4	1	2	4	5	1	5	2	1	4	4	4	1	4	5	2	1.25	2	4	4.25	4.5	10.25	4	4	4	4	4	4	4	4	3	3	3.8	3	5	3	5	3	3
361	45	1	3	0	1	3	4	1	4	5	4	1	3	4	4	2	4	2	1	4	4	4	2	4	4	1	1.25	2	4	4.25	4	8.75	4	4	4	4	4	4	4	4	3	3	3.8	4	4	3	3	3	3
364	27	1	4	0	1	4	3	2	4	4	3	1	2	3	4	3	3	2	1	5	4	3	2	2	3	2	1.75	2	4	3.5	3	2.75	3	2	4	4	3	4	4	3	2	4	3.3	1	3	1	3	1	3
366	45	1	2	0	1	4	2	1	3	3	3	1	1	3	3	3	3	1	3	3	3	3	1	3	3	1	2	1	3	3	3	4	3	3	3	3	3	3	3	3	3	3	3	1	1	1	1	1	1
368	46	1	3	0	0	4	2	1	2	4	2	2	2	4	4	3	5	1	1	4	4	3	1	2	5	2	2	1.25	3.33	3.5	3.75	6.42	4	5	4	5	4	5	5	2	1	4	3.9	3	3	3	2	3	2
373	23	0	4	0	0	3	3	2	4	5	4	1	2	4	4	3	4	1	1	4	4	5	1	3	5	1	1.5	1.5	4	4	4.5	10	4	2	3	4	5	5	4	3	3	4	3.7	1	3	1	4	1	1
375	24	1	4	0	0	4	4	2	4	4	4	1	2	4	4	4	4	1	1	4	4	4	1	4	4	1	1.75	1.5	4	4	4	7.75	4	4	4	4	4	4	4	3	3	4	3.8	1	4	1	4	1	3
376	24	0	4	0	1	5	5	1	5	5	5	1	1	5	5	4	5	1	1	5	5	5	1	5	5	1	1.75	1	5	5	5	12.75	5	5	4	4	5	5	5	5	5	5	4.8	5	3	4	2	3	3
377	25	1	3	0	1	5	4	3	4	4	5	1	3	1	5	2	5	2	1	5	5	5	1	5	5	2	1.5	2.25	3.33	4.75	5	12.17	5	5	5	5	5	4	5	5	2	4	4.5	1	5	1	5	1	5
378	23	0	4	0	0	5	4	1	3	4	5	1	1	4	4	2	5	1	1	3	4	5	1	3	5	1	1.25	1	3.33	3.75	5	13.42	2	3	4	4	3	5	4	4	4	5	3.8	1	5	1	3	4	3
380	21	0	2	0	1	4	4	2	3	4	5	1	1	1	4	3	5	1	1	2	4	4	1	1	5	1	1.5	1.25	2	3.25	4.75	11.75	4	4	4	4	4	4	4	2	4	5	3.9	2	4	2	3	3	2
382	22	1	2	0	0	5	4	3	4	4	4	1	2	3	4	2	4	2	1	4	4	4	1	4	4	2	1.5	2	3.67	4	4	7.83	4	2	5	4	4	4	4	2	1	4	3.4	2	2	2	2	4	4
383	23	0	2	0	1	4	2	2	4	4	4	1	2	3	4	2	4	2	1	4	4	4	2	2	4	1	1.25	2	3.67	3.5	4	7.58	4	4	4	4	4	4	4	4	4	3	3.9	2	5	3	4	4	4
384	46	0	1	0	1	5	3	3	4	5	5	1	2	4	4	1	5	1	1	3	4	4	1	2	5	2	1.25	1.75	3.67	3.75	4.75	10.83	4	3	4	5	4	5	5	3	2	2	3.7	1	1	1	1	1	1
385	27	1	3	0	1	4	2	4	1	5	2	1	4	1	1	4	1	2	1	1	4	1	1	1	2	2	2	2.75	1	2.75	1.5	-2.5	2	2	5	2	5	5	2	1	1	5	3	1	2	1	2	1	2
386	23	1	3	0	0	3	3	1	5	4	4	1	3	5	4	2	4	2	1	5	4	3	2	4	4	3	1.75	2	5	4	3.75	5	4	2	5	5	3	4	4	1	1	4	3.3	2	4	3	4	4	4
388	29	1	3	0	1	4	3	4	4	5	3	1	2	4	5	1	3	1	1	4	4	3	1	4	3	1	1	2	4	4.5	3	7	3	1	5	5	5	5	5	1	1	1	3.2	4	4	4	4	4	4
389	23	1	3	0	0	3	2	2	4	4	3	1	2	4	4	1	3	2	1	3	4	3	2	1	3	2	1.25	2	3.67	3.25	3	4.08	3	3	4	4	4	4	3	2	1	3	3.1	2	4	2	4	4	4
390	23	1	4	0	0	4	3	1	4	4	2	2	1	4	3	2	3	1	1	3	3	2	1	2	4	1	1.5	1	3.67	3	2.75	4.08	4	3	4	4	4	4	2	2	1	4	3.2	1	1	1	1	1	1
391	22	1	3	0	0	4	3	2	4	5	5	2	2	4	4	2	4	2	2	5	4	4	2	3	5	1	1.75	2	4.33	4	4.5	7.92	2	4	5	4	4	5	5	4	2	4	3.9	2	3	2	4	1	1
392	22	1	3	1	1	3	4	2	4	4	4	1	2	4	4	2	4	2	1	4	4	4	2	3	4	1	1.25	2	4	3.75	4	7.75	3	4	5	4	3	5	4	4	4	4	4	4	4	4	4	4	5
394	21	0	4	0	1	4	4	3	4	5	5	1	2	4	5	2	5	2	1	3	5	5	2	4	5	2	1.5	2.25	3.67	4.75	5	11.83	3	2	4	5	4	4	5	2	2	4	3.5	1	2	1	3	1	3
397	23	0	4	0	1	5	3	2	3	5	4	2	2	3	4	1	3	2	3	3	4	3	2	3	4	1	1.75	2	3	4	3.5	6.25	4	3	4	4	4	4	3	4	2	3	3.5	1	4	2	4	4	4
398	47	1	3	0	1	5	4	2	4	5	5	1	1	4	4	2	5	1	1	2	4	5	1	4	5	1	1.25	1.25	3.33	4.25	5	13.92	4	2	5	5	5	5	5	2	2	4	3.9	5	2	5	2	4	1
400	24	1	4	0	0	5	3	2	5	5	5	1	1	4	4	1	4	2	2	5	5	5	2	4	4	2	1.5	1.75	4.67	4.5	4.5	9.83	5	5	5	4	5	5	4	3	4	5	4.5	2	3	2	3	2	2
401	22	1	2	1	0	3	4	1	4	5	3	1	1	5	5	1	5	1	1	5	5	5	1	5	5	1	1	1	4.67	5	4.5	13.83	4	2	4	5	4	4	3	2	1	2	3.1	2	3	2	3	3	2
402	25	1	4	0	1	3	3	1	3	4	4	1	2	4	4	2	4	1	1	5	5	4	1	5	4	1	1.25	1.25	4	4.5	4	10.75	5	3	4	5	4	5	5	2	1	2	3.6	1	2	1	2	1	1
403	23	0	4	0	0	5	4	2	3	4	5	1	2	3	5	2	5	1	1	3	4	5	1	3	3	2	1.5	1.5	3	4	4.5	11	4	4	2	5	2	5	3	4	4	4	3.7	2	3	2	4	2	5
404	22	1	3	0	0	3	2	4	2	4	2	2	4	1	3	2	2	1	1	3	3	2	2	3	3	1	1.5	2.75	2	3.25	2.25	1.25	2	2	3	3	3	3	3	3	3	3	2.8	4	2	4	2	4	2
406	23	0	4	0	1	5	4	4	2	4	5	1	4	1	2	2	4	5	1	4	4	4	4	2	4	2	1.5	4.25	2.33	3	4.25	3.42	2	5	4	3	1	3	2	5	4	2	3.1	1	4	1	4	4	4
407	24	1	4	0	1	5	4	2	5	4	5	1	2	5	5	1	5	1	1	5	5	5	1	5	5	1	1	1.5	5	4.75	5	13.5	4	4	5	5	4	5	5	4	1	5	4.2	2	4	2	4	2	3
408	22	0	4	0	1	3	2	2	2	4	4	1	3	2	2	4	4	2	1	3	3	5	3	2	5	2	2	2.5	2.33	2.75	4.5	5.67	3	3	4	4	4	5	5	4	4	5	4.1	2	3	2	3	2	3
410	24	1	4	0	0	4	5	1	3	5	5	1	1	4	5	1	5	4	1	5	5	5	1	4	5	1	1	1.75	4	4.75	5	14	4	4	4	5	5	5	5	5	2	3	4.2	1	3	1	3	1	1
411	23	1	4	0	1	4	3	3	4	4	4	1	2	4	4	1	4	2	2	4	4	4	2	4	4	2	1.5	2.25	4	4	4	7	4	4	4	5	4	4	5	3	3	4	4	1	4	1	4	1	4
412	43	1	2	0	1	5	2	1	1	5	3	2	1	3	3	2	3	1	1	3	4	4	1	3	4	1	1.5	1	2.33	3.75	3.5	9.17	1	4	3	1	4	4	4	3	2	4	3	2	1	1	1	3	2
414	23	1	2	0	1	5	3	2	3	5	4	1	3	3	5	2	4	3	1	4	4	4	1	4	4	1	1.25	2.25	3.33	4.5	4	9.42	4	2	5	4	5	5	3	5	2	4	3.9	1	5	2	4	3	3
416	23	1	3	0	0	4	3	3	2	4	4	1	2	4	4	2	4	2	2	4	4	4	1	3	5	1	1.5	2	3.33	3.75	4.25	8.42	5	2	4	5	5	5	5	3	3	4	4.1	1	4	1	4	2	4
417	19	1	2	0	1	4	3	2	4	5	4	1	1	4	5	2	5	2	2	4	5	4	2	2	4	1	1.5	1.75	4	4.25	4.25	9.25	4	2	4	4	4	5	5	2	2	5	3.7	1	3	2	3	2	2
419	22	1	3	0	0	3	3	1	4	3	5	1	1	3	4	2	5	1	1	4	4	5	1	3	5	1	1.25	1	3.67	3.5	5	12.58	4	3	4	4	4	4	5	5	5	4	4.2	3	3	2	2	4	2
420	24	0	4	0	1	4	4	3	4	5	4	1	1	5	5	3	4	4	1	5	4	4	1	4	4	2	1.75	2.25	4.67	4.5	4	6.58	4	4	4	4	4	4	5	4	3	4	4	2	4	2	4	2	3
421	24	0	4	0	0	5	3	2	4	4	4	1	3	4	4	4	4	2	1	4	4	4	1	2	4	1	1.75	2	4	3.5	4	5.75	4	4	5	4	4	5	4	2	2	4	3.8	2	5	2	4	2	3
423	22	0	4	0	0	5	4	3	4	5	5	1	3	5	5	2	5	3	1	5	5	5	4	2	5	1	1.25	3.25	4.67	4.25	5	8.58	4	2	3	4	5	5	5	2	4	3	3.7	3	4	3	4	2	3
426	23	1	3	0	1	4	3	3	4	5	4	1	2	4	3	3	3	1	1	5	4	4	1	5	4	2	1.75	1.75	4.33	4.25	3.75	6.67	4	3	3	5	5	4	4	3	2	3	3.6	1	4	1	4	3	3
427	20	1	2	0	0	5	1	1	1	4	3	1	1	4	2	3	4	1	1	4	2	4	1	2	5	1	1.5	1	3	2.5	4	7.5	4	2	4	4	3	4	3	2	1	4	3.1	3	3	4	4	2	3
429	22	1	3	0	1	3	3	2	5	5	5	1	1	4	5	2	5	1	1	5	5	4	1	3	4	1	1.25	1.25	4.67	4.5	4.5	11.58	4	3	5	4	4	4	4	3	2	4	3.7	2	3	3	3	4	2
430	23	1	3	0	1	5	2	3	4	4	3	1	2	3	2	4	3	2	2	3	3	3	1	1	3	1	2	2	3.33	2.5	3	0.67	3	2	4	3	4	4	3	3	2	2	3	2	3	1	3	3	3
435	22	0	4	0	0	5	2	2	4	4	5	2	3	4	3	3	5	2	2	4	3	5	2	2	4	2	2.25	2.25	4	3	4.75	5	4	4	4	2	4	4	4	1	4	4	3.5	2	4	2	3	2	2
437	26	0	4	0	0	4	4	1	5	5	5	1	1	4	5	1	5	1	1	5	5	5	1	4	5	1	1	1	4.67	4.75	5	14.83	5	3	1	5	4	5	5	1	1	4	3.4	1	2	1	1	1	2
439	23	1	3	0	0	3	2	2	3	3	3	2	2	2	2	3	2	1	2	2	3	3	2	1	3	1	2	1.75	2.33	2.25	2.75	0.92	2	2	4	2	1	4	1	1	1	2	2	2	2	2	2	1	1
440	24	1	4	0	1	4	3	2	3	4	4	1	2	3	4	2	4	2	2	4	4	3	2	3	4	1	1.5	2	3.33	3.75	3.75	6.92	4	3	4	4	4	4	4	3	2	4	3.6	2	3	2	3	3	3
445	56	1	3	0	0	5	4	2	4	5	4	1	1	5	5	1	5	1	1	5	5	5	1	4	5	1	1	1.25	4.67	4.75	4.75	13.58	4	3	4	4	5	5	5	3	2	4	3.9	1	2	2	2	1	1
446	27	1	3	0	1	4	3	2	4	4	4	1	3	2	4	2	4	1	2	4	5	4	2	4	4	1	1.5	2	3.33	4.25	4	8.67	3	2	4	4	4	5	4	2	2	4	3.4	3	4	2	4	4	4
448	49	0	2	0	0	3	3	3	2	4	4	1	3	3	4	2	3	2	1	2	4	3	3	2	3	2	1.5	2.75	2.33	3.5	3.25	4.42	2	1	3	4	4	3	2	2	1	2	2.4	1	1	1	1	3	2
449	57	1	3	0	0	4	1	2	5	5	5	1	2	5	5	2	5	2	2	5	5	4	2	5	5	2	1.75	2	5	5	4.75	10	5	4	5	5	5	5	5	5	2	5	4.6	3	4	4	4	4	3
451	36	0	3	0	1	4	4	1	2	5	4	1	1	3	4	2	4	1	1	4	5	4	1	3	4	2	1.5	1	3	4.25	4	11	4	2	4	4	4	4	3	2	1	4	3.2	1	2	1	2	3	2
452	27	0	4	0	0	4	3	1	4	5	5	1	1	3	4	2	5	1	1	2	4	5	1	4	5	1	1.25	1	3	4.25	5	14.75	4	2	3	4	5	5	5	3	2	4	3.7	2	2	3	2	3	2
454	21	1	4	0	0	4	2	4	2	4	3	1	4	4	4	2	2	3	1	4	4	3	4	3	2	1	1.25	3.75	3.33	3.75	2.5	0.42	3	5	4	4	4	4	4	3	5	4	4	1	3	3	3	5	3
455	23	1	3	0	1	3	3	1	1	4	4	2	1	2	2	3	4	1	1	3	3	4	1	2	5	1	1.75	1	2	2.75	4.25	9	2	2	2	4	3	5	5	3	1	4	3.1	3	2	2	2	2	2
457	23	1	3	0	0	4	3	1	5	4	4	1	1	5	5	2	5	3	1	5	5	3	1	4	5	2	1.5	1.5	5	4.5	4.25	9.25	5	1	5	3	3	4	3	1	1	3	2.9	1	3	1	3	1	1
458	23	1	4	1	1	4	3	2	4	5	4	1	1	3	5	3	4	1	1	3	4	4	1	2	3	1	1.5	1.25	3.33	4	3.75	8.92	3	3	5	3	4	4	4	2	2	2	3.2	1	3	3	3	2	2
459	22	1	2	0	1	4	3	1	1	2	4	2	1	1	2	3	5	1	1	1	4	4	1	1	4	1	1.75	1	1	2.25	4.25	9	1	1	1	4	1	5	5	2	5	5	3	1	4	1	4	4	4
460	23	0	2	0	1	5	4	1	3	4	4	1	1	3	4	1	5	1	1	3	4	4	1	3	5	1	1	1	3	3.75	4.5	13	2	2	4	3	4	5	4	4	4	4	3.6	1	5	1	5	2	4
463	65	0	4	0	1	5	3	2	2	4	5	1	3	4	4	1	5	1	1	4	4	5	1	4	5	1	1	1.75	3.33	4	5	13.17	2	4	3	4	4	5	3	3	4	4	3.6	1	4	1	4	1	4
464	28	1	3	0	1	5	3	3	3	4	4	1	1	1	4	2	4	1	1	3	4	4	1	2	4	1	1.25	1.5	2.33	3.5	4	9.92	3	1	4	4	4	4	4	1	1	1	2.7	3	1	3	1	3	1
465	33	1	3	0	0	5	4	1	3	5	4	1	1	5	5	1	5	1	1	5	5	4	1	4	4	1	1	1	4.33	4.75	4.25	12.92	2	2	4	4	5	5	2	2	1	5	3.2	3	2	3	2	3	3
470	32	0	4	0	1	5	4	1	5	5	5	1	1	4	5	2	5	1	1	5	4	5	1	5	5	1	1.25	1	4.67	4.75	5	14.08	5	5	5	5	5	5	5	5	5	5	5	2	5	2	5	2	2
471	28	0	4	0	0	4	4	1	3	5	4	1	1	3	4	3	4	1	1	4	5	4	1	4	4	1	1.5	1	3.33	4.5	4	11.17	4	3	4	4	5	4	4	3	4	4	3.9	1	4	1	4	2	3
473	53	0	3	0	0	3	2	2	2	3	2	1	2	2	4	2	2	2	1	2	4	2	1	2	3	4	2	1.75	2	3.25	2.25	1.75	2	1	3	2	5	4	1	2	1	1	2.2	1	1	1	1	1	1
474	23	1	3	1	1	3	2	4	2	4	2	1	4	3	2	4	2	4	2	3	2	2	4	2	2	2	2.25	4	2.67	2.5	2	-6.42	4	3	5	3	3	3	4	4	2	3	3.4	3	4	3	3	2	2
477	22	1	2	0	1	4	3	2	4	4	5	2	2	3	4	2	4	2	2	5	5	5	2	5	5	1	1.75	2	4	4.5	4.75	10	4	2	4	5	5	5	5	3	2	4	3.9	4	5	4	5	3	4
478	33	0	3	0	1	4	3	1	3	5	4	1	1	4	4	2	4	2	1	4	4	4	1	3	4	2	1.5	1.25	3.67	4	4	9.33	3	2	5	4	5	4	3	4	1	3	3.4	1	3	1	3	3	4
480	18	0	2	0	1	5	4	1	4	3	5	1	1	4	5	2	5	1	1	4	5	5	1	4	5	1	1.25	1	4	4.25	5	13.75	3	2	3	4	4	5	5	1	1	5	3.3	3	4	3	4	4	3
481	24	0	4	0	1	3	3	2	4	4	4	1	1	1	4	2	4	1	1	4	3	4	1	3	4	2	1.5	1.25	3	3.5	4	9	2	2	3	4	4	5	5	4	4	4	3.7	1	3	2	3	4	3
482	33	1	3	0	0	4	3	1	3	5	4	1	2	4	4	2	4	1	1	4	4	4	1	3	4	2	1.5	1.25	3.67	4	4	9.33	4	3	4	5	4	5	4	2	3	4	3.8	3	3	3	4	4	4
492	51	1	2	1	0	4	3	1	2	5	4	1	1	3	4	2	4	1	1	4	5	4	1	4	4	1	1.25	1	3	4.5	4	12.25	5	2	4	4	5	5	4	1	1	4	3.5	2	3	1	4	1	5
499	23	1	4	0	1	5	3	2	3	5	3	2	3	4	4	2	3	2	2	4	4	3	3	4	4	2	2	2.5	3.67	4.25	3.25	3.58	2	2	3	4	4	4	3	3	2	4	3.1	1	4	2	4	1	1
500	58	0	4	0	1	5	4	1	1	2	4	1	1	4	4	3	5	1	4	5	5	5	1	4	5	1	2.25	1	3.33	3.75	4.75	9.67	4	5	1	4	4	5	5	1	3	4	3.6	3	5	1	3	1	5
501	22	1	4	0	1	5	3	1	3	4	4	1	1	4	4	1	4	2	1	4	4	4	1	3	4	1	1	1.25	3.67	3.75	4	10.33	2	3	3	4	4	4	4	3	2	3	3.2	3	4	3	3	3	3
507	43	1	3	0	0	5	4	1	3	4	4	1	1	4	4	2	4	3	1	4	4	4	1	4	4	1	1.25	1.5	3.67	4	4	9.58	3	4	4	4	4	4	4	4	4	4	3.9	3	3	3	3	4	3
508	39	0	3	0	0	4	3	3	3	5	4	1	3	4	4	2	4	1	1	3	4	4	1	5	4	1	1.25	2	3.33	4.5	4	9.92	3	4	4	5	3	5	5	3	2	3	3.7	3	4	3	4	3	2
511	39	0	2	0	0	3	4	1	2	4	4	1	1	4	3	3	4	3	1	3	4	4	1	3	4	2	1.75	1.5	3	3.5	4	7.75	2	2	4	4	4	4	3	2	4	3	3.2	2	3	2	3	3	3
512	32	1	3	0	1	4	3	1	3	5	4	1	1	3	4	2	4	1	1	4	4	4	1	2	4	3	1.75	1	3.33	3.75	4	8.92	2	3	4	4	5	4	4	4	2	3	3.5	2	4	3	4	3	4
513	58	0	4	0	1	3	2	4	4	4	3	1	2	3	5	2	3	2	1	3	4	3	2	2	3	3	1.75	2.5	3.33	3.75	3	2.92	2	1	3	3	4	4	2	4	1	1	2.5	4	1	4	1	5	3
514	24	1	3	0	0	4	2	2	2	3	2	4	2	2	2	3	3	1	4	2	2	2	2	2	3	2	3.25	1.75	2	2.25	2.5	-3.25	3	2	3	4	5	4	4	3	2	4	3.4	1	1	3	2	2	2
515	30	1	2	0	1	4	4	3	4	5	4	1	2	4	4	1	4	3	1	4	5	4	2	3	4	1	1	2.5	4	4.25	4	8.5	3	3	4	3	5	5	4	3	2	4	3.6	3	2	1	2	3	3
516	39	0	4	0	0	4	3	1	3	4	4	1	1	3	4	1	3	1	1	4	4	3	1	3	3	3	1.5	1	3.33	3.75	3.25	7.42	2	5	4	3	4	5	4	5	3	4	3.9	2	5	2	5	2	3
517	45	0	3	0	0	4	2	1	3	4	2	1	2	3	4	1	3	1	1	3	4	3	1	2	3	3	1.5	1.25	3	3.5	2.75	5.25	2	1	4	2	4	4	1	4	1	2	2.5	3	1	3	1	4	1
518	49	1	4	0	1	4	3	2	4	4	4	2	2	3	4	2	4	2	2	3	4	4	2	2	4	2	2	2	3.33	3.5	4	5.67	4	3	3	5	4	4	4	3	2	3	3.5	1	2	1	2	2	2
519	41	1	3	0	1	4	4	1	3	5	5	1	1	4	4	1	5	1	1	4	5	5	1	4	4	1	1	1	3.67	4.5	4.75	14.58	2	2	4	4	4	5	4	3	2	4	3.4	4	2	4	2	3	2
521	60	1	4	0	1	5	4	1	3	5	5	1	1	3	4	1	4	1	1	2	5	4	1	4	5	1	1	1	2.67	4.5	4.5	14.83	3	5	3	3	4	4	4	4	3	4	3.7	4	4	2	2	2	2
523	61	0	2	0	1	4	4	1	3	4	4	1	1	4	5	1	5	2	1	5	5	5	1	4	5	1	1	1.25	4	4.5	4.75	13.75	3	3	4	4	5	5	4	4	3	3	3.8	1	4	1	4	2	3
526	21	1	3	0	1	3	4	2	3	4	3	1	2	3	3	1	3	1	1	5	4	3	1	2	4	1	1	1.5	3.67	3.25	3.25	6.58	5	3	4	4	3	5	3	2	1	4	3.4	1	3	1	3	3	4
527	55	0	2	0	0	5	4	1	1	5	5	1	1	2	5	1	5	1	1	2	5	5	1	3	5	1	1	1	1.67	4.5	5	17.33	2	4	2	3	5	5	5	5	1	3	3.5	3	4	4	4	5	5
528	54	1	3	0	1	4	3	2	4	4	4	1	1	4	4	2	4	1	1	4	4	4	1	4	4	1	1.25	1.25	4	4	4	9.75	4	4	2	4	3	4	4	4	2	4	3.5	3	4	3	4	3	4
529	55	0	2	0	1	4	4	1	3	4	4	1	1	4	4	2	4	1	1	4	4	4	1	4	4	1	1.25	1	3.67	4	4	10.58	4	3	4	4	3	4	4	3	1	3	3.3	4	2	1	1	1	1
532	60	0	4	0	1	4	4	1	2	4	5	1	1	2	4	2	4	1	1	2	4	5	1	2	5	1	1.25	1	2	3.5	4.75	13.5	4	4	4	4	5	5	4	4	2	3	3.9	2	4	2	3	2	2
533	40	1	2	1	1	3	2	1	4	5	3	2	1	4	4	1	3	1	1	3	3	3	2	1	4	1	1.25	1.25	3.67	3.25	3.25	6.33	4	5	5	5	5	5	4	3	3	4	4.3	1	1	1	3	1	3
537	34	1	2	0	1	4	4	1	1	4	5	2	1	1	4	2	5	1	1	4	4	5	1	2	5	1	1.5	1	2	3.5	5	13.5	3	2	3	3	5	4	5	3	4	5	3.7	2	1	2	2	5	1
541	23	1	3	0	1	4	3	4	4	4	4	1	1	4	4	2	4	2	1	4	4	4	1	2	4	2	1.5	2	4	3.5	4	6.5	4	2	4	4	4	4	2	4	2	3	3.3	1	4	1	4	1	4
545	23	0	4	0	1	5	1	3	4	5	2	1	3	3	2	3	2	2	1	3	3	2	2	2	2	3	2	2.5	3.33	3	2	-2.33	2	4	2	3	4	5	5	4	4	5	3.8	1	2	1	2	1	2
550	22	1	3	1	0	4	4	2	4	5	4	1	1	4	4	2	4	1	1	3	5	4	1	4	4	1	1.25	1.25	3.67	4.5	4	11.08	4	2	4	4	3	4	5	2	1	5	3.4	1	2	1	2	3	3
551	36	0	4	0	0	4	5	2	4	5	5	1	1	4	3	2	5	2	1	4	5	5	1	4	5	1	1.25	1.5	4	4.25	5	12.75	3	3	4	3	5	4	4	4	1	4	3.5	2	4	2	4	3	3
[truncated: 20 more columns]

## Sheet: codebook
VARIABLES	explanation	codes
Idnumber
age
gender		0=man, 1=woman
education		1=primary school, 2=secondary school, 3=college, 4=university
chronic condition		0=no, 1=yes
living situation		0=rural or seaside, 1=suburban or urban
overall health	how would you describe your overall health?	1=very weak, 2=weak, 3=neutral, 4=good, 5=very good
subjective norm	do you think you are active compared to other people of your age	1=very inactive, 2=inactive, 3=neutral, 4=active, 5=very active
BREQ1	I am active because other people say I have to	1=strongly disagree, 2=disagree, 3=neutral, 4=agree, 5=strongly agree
BREQ2	I feel guilty when I am not active	1=strongly disagree, 2=disagree, 3=neutral, 4=agree, 5=strongly agree
BREQ3	I am active because it is good for my health	1=strongly disagree, 2=disagree, 3=neutral, 4=agree, 5=strongly agree
BREQ4	I am active because it is fun	1=strongly disagree, 2=disagree, 3=neutral, 4=agree, 5=strongly agree
BREQ5	I do not know why I should be active	1=strongly disagree, 2=disagree, 3=neutral, 4=agree, 5=strongly agree
BREQ6	I am active because my family/GP/friends say I hve to	1=strongly disagree, 2=disagree, 3=neutral, 4=agree, 5=strongly agree
BREQ7	I feel bad when I am not active	1=strongly disagree, 2=disagree, 3=neutral, 4=agree, 5=strongly agree
BREQ8	It is important to me to be regularly active	1=strongly disagree, 2=disagree, 3=neutral, 4=agree, 5=strongly agree
BREQ9	I do not know why I should do effort to be active	1=strongly disagree, 2=disagree, 3=neutral, 4=agree, 5=strongly agree
BREQ10	I enjoy being active	1=strongly disagree, 2=disagree, 3=neutral, 4=agree, 5=strongly agree
BREQ11	I am active because others would not be satisfied if I would not do this	1=strongly disagree, 2=disagree, 3=neutral, 4=agree, 5=strongly agree
BREQ12	I do not perceive benefits of being active	1=strongly disagree, 2=disagree, 3=neutral, 4=agree, 5=strongly agree
BREQ13	I feel bad when I have not been active for a while	1=strongly disagree, 2=disagree, 3=neutral, 4=agree, 5=strongly agree
BREQ14	I think it is important to do efforts to be regularly active	1=strongly disagree, 2=disagree, 3=neutral, 4=agree, 5=strongly agree
BREQ15	I think being active is a fun activity	1=strongly disagree, 2=disagree, 3=neutral, 4=agree, 5=strongly agree
BREQ16	I feel pressured by my family/GP/friends to be active	1=strongly disagree, 2=disagree, 3=neutral, 4=agree, 5=strongly agree
BREQ17	I become restless when I am not regularly active	1=strongly disagree, 2=disagree, 3=neutral, 4=agree, 5=strongly agree
BREQ18	I feel enjoyment and satisfaction by being active	1=strongly disagree, 2=disagree, 3=neutral, 4=agree, 5=strongly agree
BREQ19	I think being active is a waste of time	1=strongly disagree, 2=disagree, 3=neutral, 4=agree, 5=strongly agree
amotivation	BREQ scale amotivation
external regulation	BREQ scale external regulation
introject regul	BREQ scale introjected regulation
identified regul	BREQ scale identified regulation
instrinsic regul	BREQ scale intrinsic regulation
RAI	Relative Autonomy Index
benefits1	I feel less depressed and/or bored	1=strongly disagree, 2=disagree, 3=neutral, 4=agree, 5=strongly agree
benefits2	I get the chance to meet new people or be part of a team	1=strongly disagree, 2=disagree, 3=neutral, 4=agree, 5=strongly agree
benefits3	I become thinner and more attractive	1=strongly disagree, 2=disagree, 3=neutral, 4=agree, 5=strongly agree
benefits4	I feel less tension and stress	1=strongly disagree, 2=disagree, 3=neutral, 4=agree, 5=strongly agree
benefits5	My health becomes better and the risk for diseases becomes smaller	1=strongly disagree, 2=disagree, 3=neutral, 4=agree, 5=strongly agree
benefits6	I feel more fit	1=strongly disagree, 2=disagree, 3=neutral, 4=agree, 5=strongly agree
benefits7	I get the chance to enjoy myself	1=strongly disagree, 2=disagree, 3=neutral, 4=agree, 5=strongly agree
benefits8	I get the chance to be together with family or friends	1=strongly disagree, 2=disagree, 3=neutral, 4=agree, 5=strongly agree
benefits9	I get the chance to play competition and feel the kick of victory	1=strongly disagree, 2=disagree, 3=neutral, 4=agree, 5=strongly agree
benefits10	my performance becomes better	1=strongly disagree, 2=disagree, 3=neutral, 4=agree, 5=strongly agree
meanbenef	mean of all benefits
socsupfam1	my family is active together with me	1=never; 2=rarely, 3=sometimes, 4=often, 5=very often
socsupfrie1	my friends are active together with me	1=never; 2=rarely, 3=sometimes, 4=often, 5=very often
socsupfam2	my family offers to be active together with me	1=never; 2=rarely, 3=sometimes, 4=often, 5=very often
socsupfrie2	my friends offer to be active together with me	1=never; 2=rarely, 3=sometimes, 4=often, 5=very often
socsupfam3	my family encourages me to be active	1=never; 2=rarely, 3=sometimes, 4=often, 5=very often
socsupfri3	my friends encourage me to be active	1=never; 2=rarely, 3=sometimes, 4=often, 5=very often
meansupfam	mean social support family
meansupfrie	mean social support friends
vigPA	min/week of vigorous PA
modPA	min/week of moderate PA
walking	min/week of walking
sitting	min/week of sitting
events	number of known events out of a list of 30 events
participation	did you participate in the events you know?	1=in all, 2=in some or one, 3=no, 4= subscribed, but I did not participate
particnumber	in how many of the events did you participate?
particdich	participation in events: dichotomous variable	0=no participation, 1=participation
barrier1	no interest in events	1=not at all, 2=rather not, 3=neutral, 4=rather, 5=very much
barrier2	lack of time	1=not at all, 2=rather not, 3=neutral, 4=rather, 5=very much
barrier3	lack of company or encouragement	1=not at all, 2=rather not, 3=neutral, 4=rather, 5=very much
barrier4	disappointment in a previous event	1=not at all, 2=rather not, 3=neutral, 4=rather, 5=very much
barrier5	too expensive	1=not at all, 2=rather not, 3=neutral, 4=rather, 5=very much
barrier6	bad physical condition	1=not at all, 2=rather not, 3=neutral, 4=rather, 5=very much
barrier7	distance	1=not at all, 2=rather not, 3=neutral, 4=rather, 5=very much
barrier8	similar to other events	1=not at all, 2=rather not, 3=neutral, 4=rather, 5=very much
barrier9	lack of challenge	1=not at all, 2=rather not, 3=neutral, 4=rather, 5=very much
barrier10	annoyance because of spectators	1=not at all, 2=rather not, 3=neutral, 4=rather, 5=very much
